# Supplementary material for: Optimization of Buddleja globosa-Loaded Polymeric Scaffolds for the Treatment of Biofilm-Infected Wounds
Source: Int J Mol Sci. 2026 May 10;27(10):4240. doi: 10.3390/ijms27104240 (PMC13207814; doi:10.3390/ijms27104240)
Supplement: Supplementary file 1 [file ijms-27-04240-s001.zip › Figures captions.txt]

Figure S1: Preliminary release evaluation of flavonoid-rich BG extract from BG1 and BG3 scaffolds in PBS and bovine plasma over 6 h. Flavonoid concentration in the media was estimated spectro-photometrically and expressed as quercetin equivalents (QE).

Figure S2: Representative plate of the BG-scaffolds after exposure to S. aureus (A) and P. aeruginosa (B) planktonic cultures for 24 h. After the treatment of planktonic cultures, it could be observed that some S, BG1, and BG2 scaffolds (green arrows) were completely or partially degraded. C-: Negative control (culture media). C+: Positive control (tobramycin for P. aeruginosa and chloramphenicol for S. aureus).

Figure S3: BG-scaffolds evaluation in a in vitro model of DSB wound infection. A) Appearance of the DSB after rinsing with PBS next to the pipette tip that served as growing surface. B) Artificial wound beds inoculated with standard masses of DSB. C) Application of the BG-scaffolds on the DSB-infected artificial wound beds before incubation, and D) Appearance of the artificial wound beds after 24 h of treatment with the BG scaffolds (SM: Untreated control, S: Scaffold without BG extract; BG1 to BG4: Scaffolds with increasing concentrations of BG extract). 

Figure S4: Representative immunostaining of rat skin wound sections collected at day 12-post treatment. Sections were stained using diaminobenzidine (DAB) and counterstained with Harris hematoxylin. A) Representative control scaffold (S) sample showing VEGF immunostaining, with positive staining in dermal fibroblasts and vascular endothelium (40×). B) Representative BG2-treated wound showing pancytokeratin (AE1/AE3) immunostaining, with strong epidermal staining (20×). C) Representative BG3-treated wound showing vimentin im-munostaining in dermal fibroblasts and blood vessel endothelium (20×). D) Representative BG4-treated wound showing vWF immunostaining in blood vessel endothelium (40×). 
